# Supplementary material for: In Vitro Analyses of Spinach-Derived Opioid Peptides, Rubiscolins: Receptor Selectivity and Intracellular Activities through G Protein- and β-Arrestin-Mediated Pathways
Source: Molecules. 2021 Oct 8;26(19):6079. doi: 10.3390/molecules26196079 (PMC8513079; doi:10.3390/molecules26196079)
Supplement: Supplementary file 1 [file molecules-26-06079-s001.zip]

Archive with 1 entries (1 files):
- molecules-1405994-supplementary.pdf
